# Supplementary material for: Therapeutic Targeting of Ovarian Cancer Stem Cells Using Estrogen Receptor Beta Agonist
Source: Int J Mol Sci. 2022 Jun 28;23(13):7159. doi: 10.3390/ijms23137159 (PMC9266546; doi:10.3390/ijms23137159)
Supplement: Supplementary file 1 [file ijms-23-07159-s001.zip]

Archive with 1 entries (1 files):
- ijms-1766947-supplementary.pdf
